# Supplementary material for: Citromycin Isolated from the Antarctic Marine-Derived Fungi, Sporothrix sp., Inhibits Ovarian Cancer Cell Invasion via Suppression of ERK Signaling
Source: Mar Drugs. 2022 Apr 20;20(5):275. doi: 10.3390/md20050275 (PMC9143255; doi:10.3390/md20050275)
Supplement: Supplementary file 1 [file marinedrugs-20-00275-s001.zip]

Archive with 1 entries (1 files):
- marinedrugs-1678549-supplementary.pdf
